# Supplementary material for: The impact pathway of new quality productive forces on regional green technology innovation: A spatial mediation effect based on intellectual property protection
Source: PLoS One. 2025 Apr 8;20(4):e0319838. doi: 10.1371/journal.pone.0319838 (PMC11978015; doi:10.1371/journal.pone.0319838)
Supplement: S1 Data [file pone.0319838.s001.xlsx]

## Sheet: Sheet1
province	id	year	y1	y	x1	x2	lnx3	x3	x4	x5	x6	x7	x8	x9	x10	x11	x12	x13	fdi
北京	1	2011	2.7752	1.78162	0.344688	0.11881	4.41134	82.38	11.365	0.862042	3.7861	0.338242	0.056412	14.6378	0.0003828	110000	116.408	39.904	0.0265076
北京	1	2012	3.14966	2.18142	0.35357	0.125011	4.39433	80.99	11.4377	0.862912	3.89531	0.316258	0.0542532	13.5412	0.0010627	110000	116.408	39.904	0.0266825
北京	1	2013	4.09647	3.14918	0.359204	0.129028	4.41872	82.99	11.5186	0.863884	4.03198	0.300302	0.0562264	12.5711	0.0012818	110000	116.408	39.904	0.0249789
北京	1	2014	4.83786	3.91018	0.37434	0.140131	4.43403	84.27	11.5781	0.864999	4.13578	0.254206	0.0624819	11.1334	0.0021487	110000	116.408	39.904	0.0242241
北京	1	2015	5.30941	4.38848	0.390867	0.152777	4.35863	78.15	11.6412	0.867111	4.57462	0.171274	0.0501595	8.02936	0.0028899	110000	116.408	39.904	0.0326672
北京	1	2016	5.79772	4.87927	0.414455	0.171773	4.25646	70.56	11.7231	0.867632	4.76782	0.122542	0.0446059	6.93552	0.0027168	110000	116.408	39.904	0.0320029
北京	1	2017	6.6021	5.68277	0.41632	0.173323	4.30366	73.97	11.8217	0.869349	4.89399	0.0691958	0.0530088	7.32089	0.0040317	110000	116.408	39.904	0.0549694
北京	1	2018	7.86861	6.94799	0.399104	0.159284	4.32981	75.93	11.9248	0.870922	5.02215	0.0379904	0.0569998	8.24502	0.0004682	110000	116.408	39.904	0.0346019
北京	1	2019	8.65571	7.73379	0.436126	0.190205	4.3281	75.8	11.994	0.873522	5.23404	0.024837	0.0585055	8.10529	0.0001722	110000	116.408	39.904	0.027662
北京	1	2020	9.73641	8.81361	0.424768	0.180428	4.24276	69.6	12.0086	0.875344	5.24401	0.0199615	0.0577501	6.45709	0.0001204	110000	116.408	39.904	0.0270667
北京	1	2021	10.7634	9.84011	0.421898	0.177998	4.47711	87.98	12.1417	0.875491	4.53988	0.0184119	0.0623793	7.40297	0.0001085	110000	116.408	39.904	0.0226876
北京	1	2022	7.85989	6.93407	0.432531	0.187083	4.48942	89.07	12.1564	0.875704	5.28293	0.0114965	0.0654291	8.83376	6.24255e-05	110000	116.408	39.904	0.0281383
天津	2	2011	2.0082	0.508576	0.14324	0.0205176	3.92809	50.81	11.0261	0.813154	1.12215	0.692551	0.0334961	8.23034	0.0047302	120000	117.201	39.0842	0.103946
天津	2	2012	2.20755	0.74746	0.146005	0.0213174	4.02499	55.98	11.1052	0.836299	1.15169	0.645467	0.0356708	8.07189	0.0035119	120000	117.201	39.0842	0.104822
天津	2	2013	2.50426	1.0766	0.161264	0.0260062	4.0434	57.02	11.1753	0.856284	1.22156	0.669712	0.0364074	8.00206	0.0038893	120000	117.201	39.0842	0.104797
天津	2	2014	2.50035	1.09097	0.177648	0.0315588	4.07022	58.57	11.2247	0.873366	1.271	0.617218	0.0377856	7.72922	0.0055614	120000	117.201	39.0842	0.108917
天津	2	2015	3.06671	1.66644	0.191848	0.0368056	4.07482	58.84	11.2368	0.888395	1.38712	0.545598	0.0373784	6.54257	0.0062927	120000	117.201	39.0842	0.120992
天津	2	2016	3.60638	2.20929	0.209402	0.0438491	4.09334	59.94	11.2854	0.897762	1.58901	0.523664	0.0338376	5.9411	0.0027457	120000	117.201	39.0842	0.0584552
天津	2	2017	3.29929	1.86879	0.178088	0.0317154	4.12923	62.13	11.3769	0.915681	1.69091	0.494843	0.0353354	6.12346	0.0019862	120000	117.201	39.0842	0.0575251
天津	2	2018	3.46349	2.00434	0.159819	0.0255421	4.20723	67.17	11.4689	0.937679	1.72736	0.480734	0.0343779	6.06912	0.001694	120000	117.201	39.0842	0.0240226
天津	2	2019	3.38556	1.9278	0.164151	0.0269454	4.16185	64.19	11.5284	0.843097	1.80363	0.456997	0.0309165	5.23422	0.0028805	120000	117.201	39.0842	0.023223
天津	2	2020	3.32588	1.8695	0.167001	0.0278892	4.12552	61.9	11.5235	0.846846	1.80909	0.462118	0.0374982	5.23533	0.0017343	120000	117.201	39.0842	0.0233171
天津	2	2021	3.25419	1.78223	0.160942	0.0259024	4.38875	80.54	11.641	0.848507	1.71814	0.453742	0.0329797	5.45279	0.0001993	120000	117.201	39.0842	0.0221652
天津	2	2022	2.64563	1.16214	0.152536	0.0232673	4.42173	83.24	11.6889	0.851064	1.6558	0.408128	0.0227706	5.22695	0.000952369	120000	117.201	39.0842	0.0245356
河北	3	2011	0.32771	0.0496405	0.126586	0.0160241	4.10923	60.9	10.2971	0.455888	0.818101	1.04387	0.0093911	1.6189	0.0026651	120000	117.201	39.0842	0.0141378
河北	3	2012	0.34894	0.071881	0.127451	0.0162437	4.08682	59.55	10.3686	0.466	0.846525	1.03665	0.0109672	1.38308	0.0024448	130000	114.469	38.0371	0.0158783
河北	3	2013	0.346597	0.0703897	0.138472	0.0191744	4.18768	65.87	10.4147	0.480183	0.889152	1.0674	0.0112845	1.40183	0.0051969	130000	114.469	38.0371	0.016459
河北	3	2014	0.367199	0.0921753	0.147733	0.0218249	4.19147	66.12	10.4489	0.493585	0.920745	1.01075	0.0109721	1.45907	0.0088454	130000	114.469	38.0371	0.0155269
河北	3	2015	0.410619	0.136283	0.15448	0.0238642	4.1676	64.56	10.4911	0.516699	1.02247	1.02138	0.00807856	1.21541	0.0054017	130000	114.469	38.0371	0.0145751
河北	3	2016	0.467932	0.194576	0.157683	0.024864	4.06423	58.22	10.5633	0.538687	1.05895	0.981102	0.0120968	1.08882	0.00231	130000	114.469	38.0371	0.0171548
河北	3	2017	0.487515	0.215279	0.159625	0.0254802	4.09867	60.26	10.6323	0.557399	1.15298	0.940514	0.0104049	1.09858	0.0031114	130000	114.469	38.0371	0.0187069
河北	3	2018	0.55171	0.279962	0.156853	0.024603	4.21405	67.63	10.6876	0.5733	1.25945	0.919489	0.00997125	1.09767	0.0090349	130000	114.469	38.0371	0.0184933
河北	3	2019	0.589902	0.318786	0.16399	0.0268927	4.23106	68.79	10.7587	0.587685	1.34887	0.883037	0.0109158	1.14473	0.0033056	130000	114.469	38.0371	0.0194222
河北	3	2020	0.644962	0.37433	0.166688	0.0277849	4.05352	57.6	10.7852	0.600685	1.33442	0.859496	0.0112781	1.23478	0.0011088	130000	114.469	38.0371	0.0207806
河北	3	2021	0.681257	0.409909	0.164295	0.026993	4.40391	81.77	10.9001	0.611439	1.22347	0.754479	0.0127303	1.3391	0.0006761	130000	114.469	38.0371	0.018028
河北	3	2022	0.580054	0.307547	0.163736	0.0268096	4.40195	81.61	10.9507	0.616577	1.22639	0.762642	0.0126945	1.33849	0.00116079	130000	114.469	38.0371	0.00262765
山西	4	2011	0.623245	0.0586749	0.370477	0.137253	4.03123	56.33	10.3266	0.498001	0.527055	1.82796	0.011494	0.87405	0.0044705	140000	112.562	37.8735	0.0122886
山西	4	2012	0.653608	0.0865276	0.359904	0.129531	3.99397	54.27	10.4001	0.513281	0.61121	1.78691	0.0120748	0.812795	0.0051066	140000	112.562	37.8735	0.0135282
山西	4	2013	0.67355	0.104102	0.354307	0.125533	4.00022	54.61	10.4296	0.528846	0.688977	1.85398	0.020481	0.815843	0.0090876	140000	112.562	37.8735	0.0145007
山西	4	2014	0.702664	0.131803	0.330663	0.109338	3.9192	50.36	10.4414	0.543126	0.780834	1.89236	0.0175867	0.824451	0.005399	140000	112.562	37.8735	0.0149922
山西	4	2015	0.696789	0.124183	0.291862	0.0851837	3.94681	51.77	10.4221	0.558687	1.12853	2.30599	0.0109466	0.772542	0.0060632	140000	112.562	37.8735	0.0151014
山西	4	2016	0.729937	0.156232	0.0743658	0.00553027	3.91062	49.93	10.4333	0.572829	1.19455	2.2961	0.0100792	0.926389	0.0067716	140000	112.562	37.8735	0.0129685
山西	4	2017	0.776923	0.202279	0.0843738	0.00711894	3.97067	53.02	10.6272	0.586026	1.07452	2.34493	0.0133771	0.80116	0.0087517	140000	112.562	37.8735	0.00788017
山西	4	2018	0.841234	0.264991	0.0895693	0.00802265	4.09368	59.96	10.7258	0.598629	1.15103	2.4229	0.0137911	0.86096	0.0061849	140000	112.562	37.8735	0.00979337
山西	4	2019	0.833858	0.256506	0.0927747	0.00860714	3.86682	47.79	10.7887	0.612928	1.16122	2.46089	0.0122528	0.85335	0.006472	140000	112.562	37.8735	0.00552739
山西	4	2020	0.891691	0.312894	0.0844785	0.00713663	3.8373	46.4	10.8406	0.625369	1.16391	2.56137	0.0129313	0.844701	0.0042094	140000	112.562	37.8735	0.00653802
山西	4	2021	0.897989	0.317241	0.0900509	0.00810916	4.32625	75.66	11.0917	0.634246	0.864166	5.24621	0.0165219	0.974055	0.0007215	140000	112.562	37.8735	0.00479949
山西	4	2022	0.797759	0.216892	0.0969747	0.00940409	4.34133	76.81	11.2074	0.639551	0.755831	6.21087	0.010382	0.727428	0.000340821	140000	112.562	37.8735	0.00216761
内蒙古	5	2011	0.847773	0.0336032	0.0559248	0.00312758	4.00478	54.86	10.5526	0.570445	1.01492	1.8511	0.00943728	0.814744	0.009785	150000	111.766	40.8175	0.0275971
内蒙古	5	2012	0.849838	0.0332792	0.0520583	0.00271006	3.98583	53.83	10.6559	0.584172	0.980163	1.85083	0.00805898	0.678812	0.0053168	150000	111.766	40.8175	0.0251812
内蒙古	5	2013	0.883503	0.0635438	0.0612018	0.00374566	4.02159	55.79	10.7433	0.598289	1.01422	1.97476	0.00858262	0.652056	0.0163915	150000	111.766	40.8175	0.0263255
内蒙古	5	2014	0.894243	0.0718661	0.0681477	0.00464412	4.00058	54.63	10.8114	0.609718	1.05697	1.99169	0.00847169	0.735442	0.0193458	150000	111.766	40.8175	0.0210776
内蒙古	5	2015	0.920492	0.0946721	0.0776123	0.00602367	3.95986	52.45	10.8775	0.620984	1.14796	1.93161	0.00839886	0.612362	0.0106507	150000	111.766	40.8175	0.0161917
内蒙古	5	2016	0.93555	0.107964	0.0862846	0.00744503	3.84759	46.88	10.9431	0.634072	1.17548	1.88817	0.00717529	0.560713	0.0093225	150000	111.766	40.8175	0.0191077
内蒙古	5	2017	0.956021	0.127004	0.078981	0.006238	3.88465	48.65	11.0218	0.646116	1.25531	1.94162	0.00743279	0.628746	0.0090156	150000	111.766	40.8175	0.0142736
内蒙古	5	2018	1.03427	0.201073	0.0649041	0.00421254	4.01096	55.2	11.1048	0.655161	1.27138	1.91341	0.00539174	0.643269	0.0066872	150000	111.766	40.8175	0.01295
内蒙古	5	2019	1.09275	0.256729	0.066944	0.00448149	4.00442	54.84	11.1728	0.664692	1.26955	1.93466	0.00558528	0.638829	0.0046606	150000	111.766	40.8175	0.00826035
内蒙古	5	2020	1.13442	0.293799	0.0614044	0.0037705	3.82864	46	11.1794	0.674854	1.20453	1.90976	0.00614403	0.608414	0.0027585	150000	111.766	40.8175	0.00728367
内蒙古	5	2021	1.18292	0.340833	0.0651014	0.00423819	4.31066	74.49	11.3866	0.6821	0.903943	2.13678	0.00673338	0.583397	0.0039183	150000	111.766	40.8175	0.000962787
内蒙古	5	2022	1.07663	0.234486	0.0675381	0.00456139	4.32572	75.62	11.477	0.685999	0.823987	2.12395	0.00730166	0.661373	0.00113675	150000	111.766	40.8175	0.00156542
辽宁	6	2011	0.670244	0.211007	0.170312	0.0290061	4.0895	59.71	10.5282	0.641085	0.729231	0.79491	0.0223255	3.7926	0.0015472	210000	123.429	41.8354	0.0958355
辽宁	6	2012	0.7712	0.311314	0.1768	0.0312583	4.24075	69.46	10.6159	0.658601	0.79807	0.774407	0.0222086	3.68134	0.0015282	210000	123.429	41.8354	0.0947591
辽宁	6	2013	0.868729	0.40756	0.193331	0.0373771	4.21065	67.4	10.6909	0.668307	0.87255	0.834804	0.0228941	3.69095	0.0034443	210000	123.429	41.8354	0.0936291
辽宁	6	2014	0.78614	0.324002	0.194231	0.0377256	4.14725	63.26	10.7345	0.675578	0.994041	0.825664	0.0214192	3.49685	0.0048927	210000	123.429	41.8354	0.0841202
辽宁	6	2015	0.838866	0.374366	0.185963	0.0345822	4.08396	59.38	10.7468	0.680394	1.17583	0.79712	0.0153784	2.95689	0.0026694	210000	123.429	41.8354	0.0159796
辽宁	6	2016	0.955627	0.489716	0.155663	0.0242311	3.96537	52.74	10.7594	0.681641	1.35851	0.812764	0.0134594	2.81935	0.0029294	210000	123.429	41.8354	0.0097685
辽宁	6	2017	0.946892	0.479128	0.142407	0.0202796	4.07771	59.01	10.8242	0.683822	1.37614	0.823177	0.0117596	3.09983	0.0018535	210000	123.429	41.8354	0.0166051
辽宁	6	2018	1.07527	0.604987	0.135684	0.0184101	4.18037	65.39	10.9088	0.691843	1.37486	0.802133	0.0140603	3.22563	0.0008959	210000	123.429	41.8354	0.0137797
辽宁	6	2019	1.04349	0.571429	0.140126	0.0196352	4.10956	60.92	10.9685	0.692986	1.39316	0.787855	0.0128858	2.92312	0.0015095	210000	123.429	41.8354	0.00922265
辽宁	6	2020	1.03972	0.564982	0.13558	0.0183821	3.96651	52.8	10.979	0.722032	1.4287	0.767339	0.0120898	2.61516	0.0012398	210000	123.429	41.8354	0.00693613
辽宁	6	2021	1.05604	0.578151	0.130312	0.0169811	4.38527	80.26	11.082	0.728094	1.30697	0.657952	0.0133436	2.79547	0.0012865	210000	123.429	41.8354	0.00747723
辽宁	6	2022	0.822016	0.340243	0.128498	0.0165117	4.41425	82.62	11.1386	0.730045	1.24379	0.607148	0.0118743	2.75663	0.000451231	210000	123.429	41.8354	0.0142994
吉林	7	2011	0.805505	0.0675229	0.0737467	0.00543858	3.91002	49.9	10.2496	0.534055	1.26128	1.21224	0.00961966	1.8422	0.002762	220000	125.326	43.8965	0.0123692
吉林	7	2012	0.836175	0.0904374	0.0724881	0.00525453	3.97669	53.34	10.3736	0.545308	1.25703	1.17367	0.0101004	1.78675	0.0021613	220000	125.326	43.8965	0.0119925
吉林	7	2013	0.857196	0.102699	0.0780505	0.00609187	3.87929	48.39	10.4671	0.557414	1.28929	1.2046	0.0135601	1.69689	0.0032857	220000	125.326	43.8965	0.0119523
吉林	7	2014	0.895534	0.133232	0.081966	0.00671843	3.9765	53.33	10.5331	0.568077	1.28559	1.21257	0.0125118	1.62597	0.0053412	220000	125.326	43.8965	0.0121173
吉林	7	2015	0.938002	0.166858	0.0833224	0.00694262	3.97237	53.11	10.5487	0.576295	1.27929	1.22963	0.0128656	1.17365	0.0039215	220000	125.326	43.8965	0.013224
吉林	7	2016	1.00312	0.217764	0.0903201	0.00815773	3.8527	47.12	10.6031	0.587491	1.38297	1.2125	0.0114359	1.1755	0.0031257	220000	125.326	43.8965	0.014486
吉林	7	2017	1.10412	0.305622	0.071969	0.00517953	3.92078	50.44	10.6664	0.597122	1.45946	1.20194	0.0125721	1.1463	0.0028036	220000	125.326	43.8965	0.0134764
吉林	7	2018	1.17512	0.362721	0.0667288	0.00445274	3.9875	53.92	10.7127	0.608587	1.49119	1.22188	0.0108455	1.21597	0.0008609	220000	125.326	43.8965	0.0138442
吉林	7	2019	1.28391	0.45915	0.0663715	0.00440517	3.93554	51.19	10.7696	0.616181	1.52478	1.22415	0.0099608	1.11207	0.0020243	220000	125.326	43.8965	0.0030894
吉林	7	2020	1.3514	0.509379	0.0704452	0.00496252	3.97029	53	10.8309	0.626455	1.4776	1.1814	0.00967733	1.04265	0.0002303	220000	125.326	43.8965	0.00318542
吉林	7	2021	1.39579	0.544842	0.072114	0.00520044	4.35324	77.73	10.9178	0.633649	1.43484	1.13656	0.0103954	1.13996	0.0010268	220000	125.326	43.8965	0.00333263
吉林	7	2022	1.39608	0.534923	0.070825	0.00501619	4.36679	78.79	10.9214	0.637299	1.45903	1.0563	0.00553411	1.20307	0.000336606	220000	125.326	43.8965	0.00231061
黑龙江	8	2011	0.633792	0.102062	0.0892205	0.00796031	3.92908	50.86	10.1694	0.564913	0.675955	1.0892	0.011893	2.50438	0.0021817	230000	126.662	45.7423	0.0224738
黑龙江	8	2012	0.66783	0.127551	0.0842124	0.00709173	3.99157	54.14	10.2871	0.568797	0.744441	1.09462	0.0118681	2.15408	0.0008226	230000	126.662	45.7423	0.0228723
黑龙江	8	2013	0.752864	0.203764	0.084852	0.00719986	4.05265	57.55	10.3756	0.580387	0.789386	1.11928	0.0114598	2.0321	0.0042612	230000	126.662	45.7423	0.024264
黑龙江	8	2014	0.81929	0.261086	0.0856844	0.00734182	4.0613	58.05	10.4182	0.592212	0.945612	1.13723	0.0114902	1.96339	0.0039217	230000	126.662	45.7423	0.0260208
黑龙江	8	2015	0.903655	0.332672	0.086446	0.00747291	4.00022	54.61	10.3969	0.604704	1.28623	1.12261	0.0106724	1.11952	0.0053812	230000	126.662	45.7423	0.029544
黑龙江	8	2016	0.867167	0.285013	0.0813309	0.00661472	3.89995	49.4	10.4348	0.610887	1.47817	1.15098	0.0106261	0.923566	0.0051617	230000	126.662	45.7423	0.0329265
黑龙江	8	2017	0.875846	0.282436	0.071635	0.00513157	3.941	51.47	10.4881	0.619006	1.65597	1.14507	0.0101076	1.03918	0.0028276	230000	126.662	45.7423	0.0321177
黑龙江	8	2018	0.965735	0.359182	0.0645666	0.00416884	3.94391	51.62	10.5506	0.634596	1.78433	1.16919	0.00845031	1.36182	0.002239	230000	126.662	45.7423	0.0306386
黑龙江	8	2019	1.00676	0.386482	0.0649216	0.00421482	3.98062	53.55	10.6251	0.646206	1.84641	1.21772	0.00841255	1.38071	0.0009553	230000	126.662	45.7423	0.00276685
黑龙江	8	2020	1.02807	0.391044	0.0631424	0.00398696	3.86073	47.5	10.6557	0.656121	1.95325	1.21165	0.00788709	1.12474	0.0013071	230000	126.662	45.7423	0.00273204
黑龙江	8	2021	1.07456	0.42784	0.0618393	0.0038241	4.36488	78.64	10.7621	0.656896	1.7884	1.29195	0.00852529	1.33952	0.0034939	230000	126.662	45.7423	0.0016934
黑龙江	8	2022	0.949338	0.29687	0.0599621	0.00359545	4.36932	78.99	10.8415	0.662149	1.64387	1.29575	0.00852349	1.67896	0.000937124	230000	126.662	45.7423	0.000972898
上海	9	2011	1.71986	0.866299	0.307644	0.0946447	4.36641	78.76	11.3609	0.889762	1.43389	0.544987	0.0558127	14.1233	0.0008289	310000	121.474	31.2304	0.040674
上海	9	2012	1.84744	1.00875	0.32627	0.106452	4.43308	84.19	11.4033	0.886086	1.59065	0.50193	0.0586589	12.9354	0.001513	310000	121.474	31.2304	0.0449907
上海	9	2013	2.02083	1.19853	0.359379	0.129153	4.45632	86.17	11.4695	0.883975	1.78435	0.500722	0.056896	11.7775	0.0006706	310000	121.474	31.2304	0.044786
上海	9	2014	2.12323	1.30685	0.440415	0.193965	4.48526	88.7	11.5408	0.880993	1.91173	0.441673	0.0532737	11.3376	0.0021958	310000	121.474	31.2304	0.0441596
上海	9	2015	2.50692	1.68714	0.463081	0.214444	4.4477	85.43	11.6008	0.860773	2.1826	0.432543	0.0439065	10.4067	0.0026839	310000	121.474	31.2304	0.0427604
上海	9	2016	2.75071	1.93352	0.527441	0.278194	4.27165	71.64	11.7066	0.862254	2.47397	0.411459	0.0493876	9.64037	0.0064569	310000	121.474	31.2304	0.0411468
上海	9	2017	3.16626	2.34834	0.475187	0.225803	4.31482	74.8	11.8018	0.859931	2.44473	0.4022	0.0516587	9.76518	0.004993	310000	121.474	31.2304	0.0348776
上海	9	2018	3.55515	2.7398	0.421857	0.177963	4.37324	79.3	11.8898	0.86303	2.46567	0.385946	0.0510529	9.47595	0.0008278	310000	121.474	31.2304	0.0317898
上海	9	2019	4.22894	3.41516	0.425175	0.180774	4.33376	76.23	11.9401	0.864168	2.71611	0.36237	0.0476252	8.96925	0.0031299	310000	121.474	31.2304	0.034591
上海	9	2020	4.83481	4.02291	0.418245	0.174929	4.3386	76.6	11.9627	0.892582	2.78762	0.37551	0.0501351	8.91923	0.0009424	310000	121.474	31.2304	0.0358181
上海	9	2021	5.10486	4.29289	0.411296	0.169164	4.47654	87.93	12.0749	0.892976	2.83199	0.342647	0.0501372	9.28889	0.0010391	310000	121.474	31.2304	0.0333281
上海	9	2022	3.48242	2.66545	0.409144	0.167399	4.50081	90.09	12.1002	0.928185	2.88848	0.352189	0.041121	9.44818	0.0025393	310000	121.474	31.2304	0.0360852
江苏	10	2011	0.803689	0.553035	0.624211	0.38964	4.42915	83.86	11.0262	0.6201	0.820381	0.991845	0.0342992	7.13575	0.0013896	320000	118.763	32.0617	0.042493
江苏	10	2012	1.06145	0.81367	0.645915	0.417206	4.45446	86.01	11.1054	0.630085	0.858531	0.962293	0.0366039	6.44113	0.0016295	320000	118.763	32.0617	0.0420343
江苏	10	2013	1.25952	1.01379	0.62876	0.395339	4.48017	88.25	11.195	0.643934	0.917771	0.956893	0.0388012	5.74771	0.0023227	320000	118.763	32.0617	0.0347065
江苏	10	2014	1.47023	1.22703	0.644401	0.415253	4.49547	89.61	11.2735	0.657008	0.971832	0.901202	0.0386075	5.33976	0.0017864	320000	118.763	32.0617	0.0266955
江苏	10	2015	1.63259	1.39026	0.69904	0.488657	4.44735	85.4	11.3606	0.674909	1.01678	0.895803	0.0383956	4.76868	0.0021586	320000	118.763	32.0617	0.0212182
江苏	10	2016	1.88915	1.64861	0.778841	0.606594	4.33179	76.08	11.4367	0.689339	1.09212	0.89869	0.0381709	4.37345	0.0024686	320000	118.763	32.0617	0.0210756
江苏	10	2017	2.36602	2.12656	0.753688	0.568046	4.35092	77.55	11.5347	0.701841	1.09141	0.842353	0.0402984	4.64519	0.0013261	320000	118.763	32.0617	0.0197636
江苏	10	2018	2.56619	2.32726	0.727749	0.529619	4.39593	81.12	11.6128	0.711916	1.1141	0.803138	0.0435185	4.71355	0.0022477	320000	118.763	32.0617	0.0181697
江苏	10	2019	2.38293	2.14453	0.724927	0.525519	4.33441	76.28	11.6669	0.724708	1.16881	0.765604	0.0454955	4.40184	0.0016116	320000	118.763	32.0617	0.0182672
江苏	10	2020	2.67701	2.43872	0.738264	0.545034	4.41643	82.8	11.7063	0.734419	1.20182	0.738901	0.0427137	4.3129	0.001391	320000	118.763	32.0617	0.0190408
江苏	10	2021	2.57307	2.33545	0.730255	0.533273	4.49892	89.92	11.8369	0.7394	1.13884	0.707822	0.0460458	4.43209	0.0002148	320000	118.763	32.0617	0.0158567
江苏	10	2022	1.86342	1.62595	0.740484	0.548317	4.51896	91.74	11.8803	0.884691	1.10984	0.692394	0.0455206	4.47631	0.000151012	320000	118.763	32.0617	0.0166954
浙江	11	2011	0.617415	0.256373	0.322668	0.104114	4.53668	93.38	10.9652	0.611032	0.863409	0.828855	0.0374487	6.27287	0.0012493	330000	120.153	30.2674	0.0236537
浙江	11	2012	0.735444	0.38153	0.343496	0.117989	4.53711	93.42	11.0202	0.608876	0.923155	0.79519	0.039881	5.73559	0.0019055	330000	120.153	30.2674	0.0239948
浙江	11	2013	0.815007	0.466978	0.366758	0.134511	4.53163	92.91	11.0838	0.608354	0.960928	0.759724	0.0405605	5.57019	0.0036414	330000	120.153	30.2674	0.0234874
浙江	11	2014	0.923599	0.581664	0.39382	0.155094	4.51097	91.01	11.1356	0.606628	0.955848	0.734307	0.0403115	5.44914	0.0039866	330000	120.153	30.2674	0.0242456
浙江	11	2015	1.1447	0.80802	0.43735	0.191275	4.51053	90.97	11.202	0.608966	1.02539	0.705052	0.0377356	4.96443	0.0032916	330000	120.153	30.2674	0.0242796
浙江	11	2016	1.47892	1.1469	0.435585	0.189734	4.35773	78.08	11.2694	0.616815	1.10297	0.687931	0.0385761	4.73111	0.0032252	330000	120.153	30.2674	0.0247079
浙江	11	2017	1.73274	1.40583	0.406973	0.165627	4.34394	77.01	11.3576	0.623462	1.17102	0.678176	0.0403037	4.86909	0.0018415	330000	120.153	30.2674	0.0230657
浙江	11	2018	2.21569	1.89399	0.394052	0.155277	4.37764	79.65	11.4428	0.630161	1.21379	0.654214	0.0439954	4.93269	0.001633	330000	120.153	30.2674	0.0212645
浙江	11	2019	2.00973	1.69302	0.451436	0.203795	4.37008	79.05	11.5005	0.642353	1.29568	0.610767	0.0513338	4.93929	0.0015126	330000	120.153	30.2674	0.0149752
浙江	11	2020	2.53819	2.22588	0.437826	0.191692	4.35414	77.8	11.5203	0.720413	1.37175	0.532503	0.046829	5.20918	0.0022322	330000	120.153	30.2674	0.0168308
浙江	11	2021	2.28073	1.97171	0.435986	0.190083	4.48684	88.84	11.6425	0.726606	1.30413	0.579557	0.0525303	5.5847	0.0006502	330000	120.153	30.2674	0.0159793
浙江	11	2022	1.58568	1.27824	0.436438	0.190478	4.51404	91.29	11.6826	0.733769	1.27045	0.554604	0.0566569	6.08813	0.000961062	330000	120.153	30.2674	0.0167036
安徽	12	2011	0.427662	0.0909243	0.119832	0.0143597	4.26535	71.19	10.2148	0.447699	0.760503	1.3754	0.0233213	1.24176	0.0014443	340000	117.285	31.8612	0.0262909
安徽	12	2012	0.491971	0.155403	0.128894	0.0166136	4.26535	71.19	10.3319	0.465778	0.765063	1.2946	0.0242362	1.35202	0.0017494	340000	117.285	31.8612	0.029729
安徽	12	2013	0.556947	0.220775	0.142103	0.0201933	4.28248	72.42	10.4459	0.481941	0.799091	1.33935	0.0252133	1.36955	0.0051359	340000	117.285	31.8612	0.0321566
安徽	12	2014	0.701017	0.365183	0.155197	0.0240863	4.27221	71.68	10.5342	0.498541	0.841524	1.31437	0.0277846	1.34143	0.0020502	340000	117.285	31.8612	0.0336598
安徽	12	2015	0.941108	0.605889	0.171173	0.0293003	4.31402	74.74	10.5889	0.51614	0.979558	1.27416	0.0282382	1.25044	0.0021464	340000	117.285	31.8612	0.0355951
安徽	12	2016	1.33234	0.998177	0.17849	0.0318588	4.21257	67.53	10.6848	0.533947	1.06798	1.24032	0.0469858	1.12136	0.0046635	340000	117.285	31.8612	0.0372848
安徽	12	2017	1.49744	1.16444	0.173039	0.0299424	4.2396	69.38	10.8015	0.552386	1.13654	1.23529	0.0419758	1.22908	0.0026587	340000	117.285	31.8612	0.0361671
安徽	12	2018	1.86537	1.53325	0.167124	0.0279304	4.33899	76.63	10.9342	0.569289	1.22591	1.25408	0.0448575	1.22267	0.0018708	340000	117.285	31.8612	0.0330795
安徽	12	2019	1.30138	0.969961	0.198001	0.0392045	4.24778	69.95	11.0114	0.583191	1.2665	1.20402	0.0511281	1.28682	0.0024191	340000	117.285	31.8612	0.0335826
安徽	12	2020	1.51548	1.1846	0.187593	0.035191	4.21361	67.6	11.0415	0.583071	1.29203	1.14894	0.049505	1.42629	0.0021676	340000	117.285	31.8612	0.0331735
安徽	12	2021	1.38034	1.04973	0.193416	0.0374098	4.43746	84.56	11.1516	0.59398	1.27384	1.23171	0.0548132	1.62177	0.0012922	340000	117.285	31.8612	0.0292484
安徽	12	2022	1.08226	0.752244	0.195096	0.0380626	4.44711	85.38	11.2064	0.601599	1.23431	1.25363	0.0605696	1.68921	0.000775276	340000	117.285	31.8612	0.00321794
福建	13	2011	0.645613	0.114165	0.160502	0.0257609	4.39913	81.38	10.7774	0.581131	0.763044	0.817986	0.0184152	5.17356	0.0018228	350000	119.295	26.1008	0.0223532
福建	13	2012	0.681854	0.158032	0.169621	0.0287712	4.4111	82.36	10.8773	0.593075	0.763255	0.758575	0.0185887	4.87531	0.0027279	350000	119.295	26.1008	0.0198145
福建	13	2013	0.709395	0.191248	0.1738	0.0302065	4.44488	85.19	10.9726	0.607979	0.758389	0.721952	0.0197536	4.65983	0.0039788	350000	119.295	26.1008	0.0183809
福建	13	2014	0.743219	0.2327	0.189845	0.0360409	4.38265	80.05	11.0621	0.620025	0.753596	0.677002	0.0203829	4.36924	0.0039675	350000	119.295	26.1008	0.017523
福建	13	2015	0.881024	0.375251	0.206506	0.0426449	4.42807	83.77	11.1221	0.632279	0.811823	0.645701	0.0191424	3.92118	0.0040596	350000	119.295	26.1008	0.0178435
福建	13	2016	1.00647	0.504482	0.212725	0.0452519	4.24463	69.73	11.2121	0.643924	0.870393	0.567173	0.0187772	3.51809	0.0019319	350000	119.295	26.1008	0.0183831
福建	13	2017	1.12694	0.63075	0.204168	0.0416844	4.26423	71.11	11.3357	0.657811	0.941515	0.576112	0.021229	3.41197	0.0011457	350000	119.295	26.1008	0.0171111
福建	13	2018	1.32456	0.832846	0.193662	0.037505	4.34471	77.07	11.4587	0.669834	0.926424	0.651805	0.023848	3.20553	0.0011106	350000	119.295	26.1008	0.00761972
福建	13	2019	1.17597	0.687938	0.198742	0.0394985	4.2396	69.38	11.5398	0.678704	0.98007	0.635539	0.0262725	3.14738	0.0008154	350000	119.295	26.1008	0.00751274
福建	13	2020	1.29945	0.813987	0.194038	0.0376508	4.26409	71.1	11.5627	0.687428	1.02682	0.644404	0.0286498	3.22005	0.0011256	350000	119.295	26.1008	0.00794566
福建	13	2021	1.25388	0.771197	0.202764	0.0411132	4.43746	84.56	11.6848	0.697	1.00114	0.656197	0.0298018	3.7128	0.0006582	350000	119.295	26.1008	0.00638489
福建	13	2022	0.980659	0.497851	0.199669	0.0398676	4.45435	86	11.7506	0.701289	0.995105	0.604316	0.0268835	3.76772	0.000612044	350000	119.295	26.1008	0.0063242
江西	14	2011	0.492177	0.0426911	0.0752397	0.00566101	4.01854	55.62	10.1631	0.457492	0.619443	1.00866	0.00841158	1.75451	0.0012126	360000	115.909	28.6757	0.0337801
江西	14	2012	0.498547	0.0489385	0.0768055	0.00589909	4.03459	56.52	10.262	0.473953	0.64921	0.940422	0.00910831	1.64686	0.0006703	360000	115.909	28.6757	0.0336348
江西	14	2013	0.504468	0.0547364	0.081535	0.00664795	4.04813	57.29	10.372	0.490353	0.665331	0.956704	0.0133475	1.59144	0.002379	360000	115.909	28.6757	0.0327021
江西	14	2014	0.53683	0.0872768	0.0882396	0.00778622	4.05993	57.97	10.4628	0.505469	0.704273	0.92824	0.0150334	1.67533	0.0017814	360000	115.909	28.6757	0.0331325
江西	14	2015	0.575028	0.125753	0.104385	0.0108963	4.07022	58.57	10.5304	0.522945	0.800556	0.909265	0.0169494	1.5737	0.002104	360000	115.909	28.6757	0.0351608
江西	14	2016	0.622331	0.173932	0.100229	0.0100459	3.98304	53.68	10.6201	0.539858	0.900307	0.862908	0.0180015	1.4459	0.0014217	360000	115.909	28.6757	0.0377132
江西	14	2017	0.694303	0.247174	0.111377	0.0124049	4.03371	56.47	10.7117	0.557061	0.945611	0.855043	0.0234942	1.48123	0.001335	360000	115.909	28.6757	0.0382968
江西	14	2018	0.743851	0.296698	0.114436	0.0130956	4.16449	64.36	10.8267	0.573463	1.06714	0.848349	0.0259532	1.40372	0.0024836	360000	115.909	28.6757	0.0366217
江西	14	2019	0.752657	0.30558	0.124607	0.015527	4.1112	61.02	10.9085	0.590693	1.08955	0.827309	0.0286403	1.42319	0.0022936	360000	115.909	28.6757	0.0379754
江西	14	2020	0.870989	0.423988	0.134948	0.0182109	4.01998	55.7	10.952	0.604368	1.11904	0.813222	0.0293284	1.5524	0.0010344	360000	115.909	28.6757	0.0390603
江西	14	2021	0.846358	0.398937	0.133077	0.0177094	4.38165	79.97	11.0977	0.614601	1.07802	0.667233	0.0311188	1.66588	0.0008035	360000	115.909	28.6757	0.0341308
江西	14	2022	0.785336	0.338781	0.128628	0.0165452	4.39371	80.94	11.1845	0.620701	1.06296	0.690322	0.0313387	2.11102	0.000616467	360000	115.909	28.6757	0.00455051
山东	15	2011	0.351061	0.14299	0.320689	0.102841	4.441	84.86	10.6111	0.508639	0.771363	1.04818	0.021715	3.90003	0.0036136	370000	117.02	36.6685	0.0184517
山东	15	2012	0.457973	0.250721	0.33555	0.112594	4.43829	84.63	10.6998	0.520293	0.828842	1.03429	0.0211668	3.60823	0.0036404	370000	117.02	36.6685	0.018152
山东	15	2013	0.55592	0.349374	0.362671	0.13153	4.43935	84.72	10.7929	0.534578	0.896464	1.06577	0.022297	3.48655	0.0043311	370000	117.02	36.6685	0.0183832
山东	15	2014	0.626223	0.420881	0.381157	0.145281	4.3995	81.41	10.8577	0.547716	0.954892	1.08356	0.0204896	3.35033	0.0070198	370000	117.02	36.6685	0.0183832
山东	15	2015	0.717008	0.512771	0.404902	0.163946	4.44933	85.57	10.9368	0.569734	1.03047	1.10637	0.0192788	2.7105	0.0044711	370000	117.02	36.6685	0.0183633
山东	15	2016	0.786524	0.584378	0.426826	0.182181	4.27026	71.54	10.9893	0.591297	1.10961	1.05039	0.0190744	2.64907	0.0058262	370000	117.02	36.6685	0.019019
山东	15	2017	0.806239	0.605203	0.409973	0.168078	4.26056	70.85	11.0508	0.607894	1.16075	1.04752	0.0211451	2.83469	0.0050231	370000	117.02	36.6685	0.0191343
山东	15	2018	0.853429	0.653171	0.37027	0.1371	4.32519	75.58	11.1017	0.614568	1.24165	1.04284	0.0230414	2.90314	0.0029855	370000	117.02	36.6685	0.0203702
山东	15	2019	0.882446	0.682664	0.355896	0.126662	4.26493	71.16	11.1548	0.618642	1.3223	1.04211	0.0284699	2.90446	0.004194	370000	117.02	36.6685	0.0143654
山东	15	2020	1.02607	0.827349	0.35741	0.127742	4.33336	76.2	11.182	0.630511	1.3697	0.888686	0.0265829	3.03398	0.00226	370000	117.02	36.6685	0.0167211
山东	15	2021	1.01406	0.815339	0.381493	0.145537	4.47312	87.63	11.3085	0.63943	1.34041	0.870732	0.0317865	3.53319	0.0014015	370000	117.02	36.6685	0.0167492
山东	15	2022	0.85585	0.656893	0.409633	0.167799	4.50347	90.33	11.3621	0.667002	1.31725	0.830741	0.0258281	3.84192	0.00101575	370000	117.02	36.6685	0.0175964
河南	16	2011	0.277983	0.0654265	0.161522	0.0260892	4.33073	76	10.2364	0.4047	0.638147	1.23034	0.013319	0.800582	0.0017585	410000	113.754	34.7655	0.0247422
河南	16	2012	0.281158	0.0700797	0.160642	0.0258057	4.34666	77.22	10.3254	0.4199	0.68753	1.06736	0.0139102	1.12769	0.0011528	410000	113.754	34.7655	0.0264117
河南	16	2013	0.310561	0.100282	0.183366	0.0336229	4.39198	80.8	10.4077	0.436	0.738334	1.14374	0.014331	1.17387	0.0032714	410000	113.754	34.7655	0.0263461
河南	16	2014	0.343494	0.134681	0.205419	0.0421971	4.34355	76.98	10.4908	0.4505	0.784553	1.05941	0.0134772	1.15434	0.0038975	410000	113.754	34.7655	0.0265202
河南	16	2015	0.365839	0.158128	0.228708	0.0523076	4.31361	74.71	10.5542	0.4702	0.842478	1.08552	0.0122438	1.23917	0.0022311	410000	113.754	34.7655	0.0270176
河南	16	2016	0.430865	0.224688	0.251368	0.0631861	4.06988	58.55	10.6292	0.4878	0.905826	1.06	0.0128929	1.17522	0.0041935	410000	113.754	34.7655	0.0280435
河南	16	2017	0.532201	0.326992	0.233351	0.0544526	4.14804	63.31	10.7304	0.5056	0.942932	1.03673	0.0167902	1.16931	0.0030138	410000	113.754	34.7655	0.0259443
河南	16	2018	0.588808	0.384225	0.198906	0.0395634	4.22215	68.18	10.834	0.5224	1.07022	0.985604	0.0168881	1.09743	0.0019528	410000	113.754	34.7655	0.0237235
河南	16	2019	0.493789	0.28987	0.191967	0.0368514	4.16278	64.25	10.9033	0.5401	1.13071	0.898899	0.0207666	1.05946	0.0023679	410000	113.754	34.7655	0.0240498
河南	16	2020	0.565134	0.361935	0.197274	0.0389172	4.02177	55.8	10.9095	0.554291	1.20087	0.879258	0.0245144	1.23648	0.000843	410000	113.754	34.7655	0.0255068
河南	16	2021	0.568147	0.363655	0.20132	0.0405298	4.41316	82.53	10.9783	0.564505	1.2254	0.954078	0.0336509	1.41103	0.0004141	410000	113.754	34.7655	0.0234112
河南	16	2022	0.431422	0.2266	0.199227	0.0396913	4.43284	84.17	11.0366	0.570604	1.18053	0.996904	0.0384343	1.40236	0.000200155	410000	113.754	34.7655	0.00195056
湖北	17	2011	0.467535	0.118403	0.125205	0.0156762	4.23266	68.9	10.4554	0.5178	0.789168	0.953314	0.0137461	1.08778	0.0010861	420000	114.342	30.5465	0.0150763
湖北	17	2012	0.499568	0.151531	0.144062	0.0207538	4.36602	78.73	10.5751	0.532301	0.785786	0.893879	0.0144662	0.893152	0.0015246	420000	114.342	30.5465	0.0158321
湖北	17	2013	0.540014	0.192825	0.163381	0.0266934	4.42963	83.9	10.6882	0.5451	0.898844	0.774802	0.0176615	0.887813	0.0024615	420000	114.342	30.5465	0.0168105
湖北	17	2014	0.61967	0.273384	0.174955	0.0306092	4.40843	82.14	10.7921	0.557301	0.940399	0.728409	0.0272509	0.936134	0.0023526	420000	114.342	30.5465	0.0172436
湖北	17	2015	0.691282	0.346838	0.189182	0.0357897	4.35697	78.02	10.8594	0.5718	1.00701	0.712999	0.0256586	0.935011	0.0013528	420000	114.342	30.5465	0.0183667
湖北	17	2016	0.869839	0.527273	0.200373	0.0401494	4.21376	67.61	10.9481	0.585699	1.06144	0.675585	0.0295984	0.784433	0.002957	420000	114.342	30.5465	0.0201718
湖北	17	2017	1.0166	0.674966	0.191187	0.0365526	4.21213	67.5	11.0536	0.598801	1.14499	0.662622	0.0344451	0.840229	0.0013002	420000	114.342	30.5465	0.0199352
湖北	17	2018	1.13605	0.794997	0.179625	0.0322651	4.26451	71.13	11.1718	0.61	1.18926	0.665394	0.0369909	0.831176	0.0009255	420000	114.342	30.5465	0.018804
湖北	17	2019	1.14054	0.799899	0.185011	0.034229	4.15356	63.66	11.2478	0.618299	1.2229	0.679622	0.0400592	0.867997	0.0008522	420000	114.342	30.5465	0.0196003
湖北	17	2020	1.21497	0.863359	0.183116	0.0335315	4.11578	61.3	11.2076	0.632228	1.43956	0.638185	0.0340938	0.998374	0.0015037	420000	114.342	30.5465	0.0166037
湖北	17	2021	1.27393	0.927273	0.187214	0.0350492	4.38937	80.59	11.3685	0.640902	1.35132	0.583996	0.03965	1.07003	0.0008634	420000	114.342	30.5465	0.0160423
湖北	17	2022	1.06588	0.719884	0.194143	0.0376915	4.43414	84.28	11.4302	0.646646	1.29505	0.625359	0.0436637	1.16073	0.00143647	420000	114.342	30.5465	0.00331135
湖南	18	2011	0.392342	0.0867649	0.124354	0.0154638	4.19117	66.1	10.2669	0.449699	0.85679	0.804777	0.0119179	0.646862	0.0012878	430000	112.984	28.1124	0.0210012
湖南	18	2012	0.412595	0.107284	0.131917	0.017402	4.11839	61.46	10.3798	0.462199	0.877709	0.721688	0.0116994	0.653322	0.0021318	430000	112.984	28.1124	0.0216705
湖南	18	2013	0.442273	0.137273	0.140682	0.0197915	4.20723	67.17	10.483	0.4763	0.920143	0.752319	0.0118229	0.662197	0.0025453	430000	112.984	28.1124	0.0228966
湖南	18	2014	0.510967	0.206323	0.154212	0.0237814	4.20454	66.99	10.576	0.489799	0.962794	0.711603	0.0118349	0.731773	0.0017589	430000	112.984	28.1124	0.0243655
湖南	18	2015	0.548602	0.243991	0.165238	0.0273035	4.20604	67.09	10.6726	0.507899	1.03626	0.704761	0.0115663	0.639497	0.0024996	430000	112.984	28.1124	0.0252387
湖南	18	2016	0.711547	0.407245	0.163827	0.0268393	4.09401	59.98	10.7495	0.526999	1.1587	0.7254	0.0112696	0.564983	0.0012053	430000	112.984	28.1124	0.0276687
湖南	18	2017	0.846676	0.54259	0.160289	0.0256927	4.139	62.74	10.8402	0.546199	1.2905	0.724901	0.0133083	0.719194	0.0008038	430000	112.984	28.1124	0.0288906
湖南	18	2018	0.848681	0.544537	0.148372	0.0220143	4.2032	66.9	10.9108	0.5609	1.39106	0.70267	0.0173726	0.846521	0.0006537	430000	112.984	28.1124	0.0294923
湖南	18	2019	0.926506	0.62244	0.154564	0.02389	4.12746	62.02	11.0038	0.5745	1.35344	0.66646	0.0213979	1.0868	0.0004567	430000	112.984	28.1124	0.0313007
湖南	18	2020	1.04545	0.74146	0.174666	0.0305083	4.14155	62.9	11.0435	0.587653	1.33879	0.62672	0.0262593	1.17362	0.0002702	430000	112.984	28.1124	0.0348641
湖南	18	2021	0.902144	0.59695	0.177881	0.0316418	4.41655	82.81	11.1406	0.597102	1.31847	0.490346	0.0261005	1.30403	0.0007565	430000	112.984	28.1124	0.00340813
湖南	18	2022	0.726832	0.420654	0.185103	0.034263	4.42365	83.4	11.2064	0.603119	1.29727	0.484971	0.0311012	1.45706	0.000294969	430000	112.984	28.1124	0.00487505
广东	19	2011	0.428784	0.241819	0.568325	0.322993	4.53978	93.67	10.8213	0.6657	0.931098	0.647437	0.0303796	11.1166	0.0006804	440000	113.267	23.1322	0.026528
广东	19	2012	0.507834	0.325605	0.600746	0.360895	4.54052	93.74	10.8649	0.6715	0.985526	0.605064	0.033394	10.8961	0.0011008	440000	113.267	23.1322	0.0260761
广东	19	2013	0.600532	0.421917	0.627504	0.393762	4.53882	93.58	10.9336	0.6809	1.03207	0.600659	0.0410106	10.816	0.0011961	440000	113.267	23.1322	0.024724
广东	19	2014	0.654452	0.479154	0.679798	0.462125	4.54052	93.74	11.0006	0.6862	1.03989	0.574918	0.0299728	9.70068	0.0012836	440000	113.267	23.1322	0.0242128
广东	19	2015	0.812725	0.640178	0.731763	0.535477	4.53539	93.26	11.0747	0.6951	1.10955	0.550763	0.0443997	8.52176	0.0011084	440000	113.267	23.1322	0.0223987
广东	19	2016	1.15292	0.983624	0.829653	0.688324	4.38265	80.05	11.1515	0.7015	1.2159	0.516974	0.0552555	7.72289	0.0008104	440000	113.267	23.1322	0.0188761
广东	19	2017	1.51495	1.34882	0.836619	0.699931	4.41401	82.6	11.2414	0.7074	1.28451	0.531496	0.0547891	7.41624	0.0011891	440000	113.267	23.1322	0.0168754
广东	19	2018	1.88322	1.71979	0.836407	0.699577	4.42903	83.85	11.3099	0.7181	1.32152	0.512077	0.0657825	7.18027	0.0007264	440000	113.267	23.1322	0.096063
广东	19	2019	1.77748	1.61582	0.87679	0.76876	4.42712	83.69	11.3732	0.7265	1.38968	0.493055	0.0675685	6.62226	0.0008099	440000	113.267	23.1322	0.0972294
广东	19	2020	1.94439	1.78438	0.812263	0.659772	4.42004	83.1	11.391	0.741523	1.42588	0.47863	0.05483	6.35466	0.0005983	440000	113.267	23.1322	0.100548
广东	19	2021	2.05716	1.89782	0.804321	0.646933	4.50932	90.86	11.4984	0.7463	1.36837	0.514999	0.0538587	6.61897	0.0008363	440000	113.267	23.1322	0.0951806
广东	19	2022	1.41534	1.25559	0.820127	0.672609	4.53839	93.54	11.5318	0.747851	1.34235	0.510114	0.0530824	6.49612	0.000332898	440000	113.267	23.1322	0.094757
广西	20	2011	0.477121	0.0451128	0.0652109	0.00425246	3.96119	52.52	10.0094	0.418904	0.955472	0.818647	0.011099	1.46459	0.0024608	450000	108.328	22.8155	0.00635731
广西	20	2012	0.54772	0.119088	0.0695781	0.00484111	3.957	52.3	10.0933	0.43481	1.03797	0.79349	0.0143406	1.64656	0.0023504	450000	108.328	22.8155	0.00418019
广西	20	2013	0.626506	0.201015	0.0715966	0.00512608	4.131	62.24	10.1817	0.451067	1.15694	0.807045	0.0169416	1.6332	0.0049522	450000	108.328	22.8155	0.00348298
广西	20	2014	0.744025	0.321803	0.0744752	0.00554656	4.12455	61.84	10.2613	0.465409	1.17166	0.714269	0.0172194	1.83314	0.0044463	450000	108.328	22.8155	0.00452619
广西	20	2015	0.827479	0.408647	0.0809643	0.00655522	4.08429	59.4	10.3382	0.479942	1.26903	0.62154	0.0122076	2.1504	0.0059424	450000	108.328	22.8155	0.00724824
广西	20	2016	0.96397	0.548898	0.0810037	0.0065616	3.92375	50.59	10.4145	0.492485	1.36904	0.633418	0.0101763	1.96292	0.0030282	450000	108.328	22.8155	0.00366167
广西	20	2017	0.951702	0.540656	0.0775204	0.00600942	3.95374	52.13	10.5034	0.505808	1.42942	0.632904	0.0122317	2.19657	0.0016206	450000	108.328	22.8155	0.00312233
广西	20	2018	0.765312	0.357388	0.0802613	0.00644187	4.00933	55.11	10.5926	0.518294	1.48126	0.678165	0.012132	2.10049	0.0011422	450000	108.328	22.8155	0.00170561
广西	20	2019	0.64713	0.241871	0.0889031	0.00790376	3.94642	51.75	10.6638	0.529707	1.53284	0.711793	0.0123621	2.21606	0.0009267	450000	108.328	22.8155	0.00360388
广西	20	2020	0.711098	0.308627	0.102379	0.0104815	3.86912	47.9	10.6973	0.542074	1.62174	0.703309	0.0107226	2.19561	0.0006869	450000	108.328	22.8155	0.0041079
广西	20	2021	0.740719	0.339488	0.104603	0.0109418	4.3369	76.47	10.8225	0.550725	1.48509	0.595778	0.01225	2.34729	0.0018572	450000	108.328	22.8155	0.00422792
广西	20	2022	0.64573	0.245096	0.10679	0.011404	4.3716	79.17	10.8621	0.556568	1.46472	0.611835	0.0176675	2.50749	0.000337092	450000	108.328	22.8155	0.00350753
海南	21	2011	2.32697	0.0674157	0.0607105	0.00368577	3.87494	48.18	10.2405	0.498061	1.72205	0.509057	0.012622	3.34397	0.0062563	460000	110.349	20.0174	0.0399242
海南	21	2012	2.28462	0.0736264	0.0569705	0.00324564	3.95489	52.19	10.3415	0.502466	1.81782	0.551547	0.0132285	3.24114	0.0100939	460000	110.349	20.0174	0.0371409
海南	21	2013	2.29239	0.104348	0.0628652	0.00395204	3.93359	51.09	10.4357	0.513111	2.18584	0.5865	0.0136673	2.97852	0.007947	460000	110.349	20.0174	0.0359883
海南	21	2014	2.26496	0.113248	0.0661203	0.0043719	3.86703	47.8	10.5231	0.519165	2.2133	0.559527	0.0123029	2.8252	0.0115563	460000	110.349	20.0174	0.0341171
海南	21	2015	2.22328	0.0910053	0.075538	0.00570598	3.8319	46.15	10.5892	0.530984	2.2835	0.559457	0.00998846	2.3296	0.0026701	460000	110.349	20.0174	0.0411259
海南	21	2016	2.27064	0.164054	0.0725511	0.00526366	3.90419	49.61	10.6692	0.543876	2.50181	0.511749	0.0113986	1.84293	0.0033447	460000	110.349	20.0174	0.0359805
海南	21	2017	2.27469	0.199588	0.0663377	0.0044007	3.94951	51.91	10.75	0.553073	2.54765	0.528529	0.00863591	1.55739	0.0064836	460000	110.349	20.0174	0.0346178
海南	21	2018	2.31161	0.256619	0.0695587	0.00483842	4.0413	56.9	10.825	0.56165	2.72669	0.535793	0.00889257	1.7159	0.0006144	460000	110.349	20.0174	0.0110332
海南	21	2019	2.32663	0.297487	0.0711263	0.00505895	3.9373	51.28	10.8954	0.593698	2.92326	0.499289	0.016195	1.70208	0.0010467	460000	110.349	20.0174	0.0196726
海南	21	2020	2.41304	0.416996	0.0750403	0.00563104	3.82647	45.9	10.923	0.602703	3.13178	0.450904	0.018084	1.68367	8.54e-05	460000	110.349	20.0174	0.0375874
海南	21	2021	2.60392	0.622549	0.0771904	0.00595836	4.24992	70.1	11.0665	0.609529	3.2309	0.463177	0.0205289	2.2566	0.0016002	460000	110.349	20.0174	0.0349084
海南	21	2022	2.33398	0.365141	0.0725174	0.00525877	4.31509	74.82	11.1065	0.614866	3.11951	0.469777	0.0329746	2.96815	0.000986742	460000	110.349	20.0174	0.0365707
重庆	22	2011	0.858356	0.175272	0.0901339	0.00812412	4.12552	61.9	10.4592	0.549753	1.04911	0.817675	0.00974228	1.85654	0.0013346	500000	106.552	29.563	0.0370305
重庆	22	2012	0.885378	0.209076	0.0950027	0.00902551	4.1854	65.72	10.5759	0.56645	1.01873	0.727495	0.0097953	2.89639	0.0008908	500000	106.552	29.563	0.0191856
重庆	22	2013	0.88542	0.216871	0.109473	0.0119843	4.15025	63.45	10.6812	0.582947	1.01822	0.719899	0.0126213	3.26556	0.0016517	500000	106.552	29.563	0.019698
重庆	22	2014	1.00427	0.342425	0.129278	0.0167128	4.14155	62.9	10.7854	0.597448	1.01238	0.709411	0.0115483	4.00865	0.0009364	500000	106.552	29.563	0.017783
重庆	22	2015	1.28274	0.626384	0.145972	0.0213079	4.15826	63.96	10.8681	0.614748	1.07725	0.651503	0.0120438	2.89149	0.0010653	500000	106.552	29.563	0.0146457
重庆	22	2016	1.13183	0.483601	0.141093	0.0199072	4.13693	62.61	10.9738	0.633349	1.16165	0.608165	0.0128992	2.31276	0.0006299	500000	106.552	29.563	0.0102838
重庆	22	2017	1.1549	0.513359	0.134716	0.0181484	4.14915	63.38	11.0693	0.649952	1.22237	0.639004	0.0136776	2.24096	0.0009787	500000	106.552	29.563	0.00760574
重庆	22	2018	1.25609	0.618084	0.131448	0.0172785	4.23164	68.83	11.1341	0.66605	1.28564	0.599453	0.0151048	2.42203	0.0007826	500000	106.552	29.563	0.00996282
重庆	22	2019	1.37547	0.742158	0.144264	0.0208122	4.20871	67.27	11.2164	0.682352	1.34819	0.653412	0.0163439	2.45332	0.0005718	500000	106.552	29.563	0.00691227
重庆	22	2020	1.43721	0.807728	0.153547	0.0235765	4.11087	61	11.2682	0.694653	1.33088	0.655422	0.0169332	2.5942	0.0005747	500000	106.552	29.563	0.00578715
重庆	22	2021	1.51743	0.888232	0.153626	0.0236011	4.37802	79.68	11.3788	0.703246	1.33171	0.559649	0.0191601	2.84509	0.0002601	500000	106.552	29.563	0.0051378
重庆	22	2022	1.27513	0.645814	0.158662	0.0251736	4.40109	81.54	11.4149	0.709651	1.31891	0.596974	0.0202115	2.83622	0.000674022	500000	106.552	29.563	0.00428794
四川	23	2011	0.327009	0.077629	0.14875	0.0221265	4.23758	69.24	10.1711	0.417574	0.81701	0.581539	0.00978626	1.46426	0.0019691	510000	104.076	30.6517	0.0290906
四川	23	2012	0.400371	0.151515	0.159621	0.025479	4.27444	71.84	10.2964	0.434826	0.850214	0.577011	0.0108971	1.56065	0.0011756	510000	104.076	30.6517	0.0258623
四川	23	2013	0.440005	0.191762	0.176376	0.0311085	4.27583	71.94	10.3967	0.448889	0.872994	0.607878	0.0111736	1.50812	0.0018275	510000	104.076	30.6517	0.024019
四川	23	2014	0.490724	0.243273	0.195559	0.0382435	4.32082	75.25	10.4791	0.463068	0.938943	0.555641	0.0120295	1.49264	0.0021717	510000	104.076	30.6517	0.0218733
四川	23	2015	0.672645	0.426794	0.206063	0.042462	4.26998	71.52	10.5227	0.477306	1.02245	0.482046	0.0128963	1.05076	0.0011016	510000	104.076	30.6517	0.0205192
四川	23	2016	0.823779	0.579445	0.202567	0.0410335	4.14345	63.02	10.604	0.492756	1.1738	0.451482	0.0126222	0.988297	0.0010754	510000	104.076	30.6517	0.0159889
四川	23	2017	0.975389	0.732055	0.226234	0.0511816	4.19192	66.15	10.7328	0.508697	1.30917	0.406437	0.0122568	1.21313	0.0011098	510000	104.076	30.6517	0.0144304
四川	23	2018	0.950727	0.708208	0.225217	0.0507228	4.29374	73.24	10.8524	0.524156	1.39614	0.37637	0.0152367	1.38698	0.0013195	510000	104.076	30.6517	0.0138261
四川	23	2019	0.742426	0.500659	0.232632	0.0541176	4.18312	65.57	10.9263	0.539444	1.41776	0.371	0.0178727	1.46411	0.0009362	510000	104.076	30.6517	0.0137334
四川	23	2020	0.806953	0.565643	0.231377	0.0535354	4.162	64.2	10.9684	0.567048	1.4532	0.354086	0.0162253	1.66245	0.0018238	510000	104.076	30.6517	0.0143067
四川	23	2021	0.783445	0.542045	0.228908	0.0523988	4.44183	84.93	11.0761	0.578201	1.4274	0.340095	0.0243516	1.75851	0.0005211	510000	104.076	30.6517	0.0137651
四川	23	2022	0.660019	0.418557	0.225447	0.0508264	4.46602	87.01	11.124	0.583497	1.4004	0.338096	0.0192301	1.79171	0.000256443	510000	104.076	30.6517	0.00418383
贵州	24	2011	0.605949	0.0362606	0.0596088	0.0035532	4.01259	55.29	9.68183	0.3503	1.17632	1.33271	0.00963813	0.562146	0.0072396	520000	106.707	26.5982	0.005928
贵州	24	2012	0.629217	0.0683022	0.0635586	0.0040397	4.0207	55.74	9.84939	0.363	1.16415	1.34921	0.0105165	0.620891	0.0057033	520000	106.707	26.5982	0.00459857
贵州	24	2013	0.628029	0.0737885	0.0743041	0.00552109	4.018	55.59	10.0028	0.378899	1.19922	1.46798	0.011117	0.643943	0.0077197	520000	106.707	26.5982	0.00447982
贵州	24	2014	0.679902	0.132173	0.0847972	0.00719057	4.02159	55.79	10.1307	0.402399	1.20291	1.35111	0.0125155	0.721306	0.0065051	520000	106.707	26.5982	0.00311824
贵州	24	2015	0.671251	0.127832	0.102651	0.0105372	3.97949	53.49	10.2593	0.429601	1.21	1.38664	0.0148953	0.722131	0.003349	520000	106.707	26.5982	0.00192418
贵州	24	2016	0.692922	0.156466	0.129332	0.0167268	3.97406	53.2	10.3606	0.455599	1.22223	1.424	0.0162586	0.321042	0.001625	520000	106.707	26.5982	0.0046788
贵州	24	2017	0.749145	0.218775	0.120464	0.0145116	3.97819	53.42	10.491	0.477599	1.3282	1.38473	0.0190178	0.405062	0.0013963	520000	106.707	26.5982	0.00223391
贵州	24	2018	0.835426	0.307431	0.0908331	0.00825066	4.131	62.24	10.6034	0.4954	1.39677	1.1965	0.0204546	0.327692	0.0015874	520000	106.707	26.5982	0.00262249
贵州	24	2019	0.769231	0.244543	0.0890854	0.00793621	4.00824	55.05	10.6857	0.5148	1.42634	1.17089	0.0191856	0.270199	0.0020088	520000	106.707	26.5982	0.00279271
贵州	24	2020	0.862105	0.338517	0.0935154	0.00874512	3.92593	50.7	10.7441	0.53152	1.44619	1.09768	0.0197212	0.305507	0.0033199	520000	106.707	26.5982	0.00169567
贵州	24	2021	0.827362	0.3027	0.087421	0.00764244	4.3331	76.18	10.8293	0.5433	1.44182	1.27596	0.0158032	0.33586	0.0018695	520000	106.707	26.5982	0.00078836
贵州	24	2022	0.707988	0.18361	0.0908444	0.0082527	4.39148	80.76	10.8652	0.548237	1.43263	1.2804	0.0151862	0.397167	0.00371127	520000	106.707	26.5982	0.00177257
云南	25	2011	0.483983	0.0487013	0.0970389	0.00941654	3.97481	53.24	9.93562	0.365693	1.13216	1.013	0.00966002	1.08711	0.0044639	530000	102.71	25.0458	0.0117875
云南	25	2012	0.501835	0.0673721	0.107442	0.0115437	3.93515	51.17	10.0855	0.38469	1.12116	0.944058	0.00914445	1.19532	0.005545	530000	102.71	25.0458	0.0124516
云南	25	2013	0.515622	0.0818789	0.123005	0.0151301	4.08379	59.37	10.2279	0.399892	1.18917	0.971316	0.0103967	1.22186	0.0061211	530000	102.71	25.0458	0.0121445
云南	25	2014	0.550398	0.117559	0.138778	0.0192593	4.13453	62.46	10.3161	0.4121	1.2383	0.829728	0.00972289	1.29523	0.0059731	530000	102.71	25.0458	0.0118379
云南	25	2015	0.574094	0.141969	0.153215	0.023475	4.07788	59.02	10.3771	0.429294	1.34549	0.744016	0.0103038	1.01966	0.0053376	530000	102.71	25.0458	0.0124568
云南	25	2016	0.605944	0.174898	0.143118	0.0204827	3.99452	54.3	10.4646	0.446397	1.46087	0.697509	0.00933678	0.807609	0.0031113	530000	102.71	25.0458	0.00351816
云南	25	2017	0.625826	0.196037	0.140996	0.0198798	4.0582	57.87	10.583	0.462902	1.55589	0.66251	0.00935065	0.856525	0.0013712	530000	102.71	25.0458	0.00351725
云南	25	2018	0.677865	0.248777	0.146012	0.0213196	4.1239	61.8	10.702	0.474399	1.52934	0.638682	0.00904358	0.946247	0.0020088	530000	102.71	25.0458	0.00334663
云南	25	2019	0.687951	0.259652	0.159497	0.0254392	4.00442	54.84	10.8061	0.486699	1.50435	0.61957	0.0087148	1.00081	0.0022096	530000	102.71	25.0458	0.00214763
云南	25	2020	0.743541	0.315756	0.158885	0.0252445	3.84374	46.7	10.8599	0.500371	1.49705	0.631741	0.0093117	1.0991	0.0025512	530000	102.71	25.0458	0.002132
云南	25	2021	0.762687	0.33177	0.144994	0.0210233	4.33951	76.67	10.9633	0.51049	1.44624	0.590364	0.00932268	1.15626	0.0010904	530000	102.71	25.0458	0.0021092
云南	25	2022	0.69039	0.259535	0.144669	0.0209291	4.36195	78.41	11.0303	0.660861	1.38196	0.555198	0.00880177	1.16248	0.00125369	530000	102.71	25.0458	0.00162843
西藏	26	2011	6.5178	0.00970874	0.0353981	0.00125302	3.72304	41.39	10.388	0.473572	0.694498	1.41926	0.00445846	1.43474	0.0032757	540000	91.1172	29.6469	0.00682276
西藏	26	2012	6.39048	0.0031746	0.0295503	0.000873218	3.7104	40.87	10.5309	0.497227	0.68512	1.4009	0.0056222	3.04349	0.0030923	540000	91.1172	29.6469	0.0154675
西藏	26	2013	6.35962	0.00946372	0.035058	0.00122906	3.71722	41.15	10.6432	0.515773	0.715603	1.36431	0.00411117	2.48222	0.0154757	540000	91.1172	29.6469	0.00756091
西藏	26	2014	6.21231	0.0153846	0.039714	0.00157721	3.71235	40.95	10.7279	0.53018	0.750757	1.28508	0.00372835	1.47405	0.0147532	540000	91.1172	29.6469	0.0103641
西藏	26	2015	6.10606	0.203009	0.0448101	0.00200794	3.70254	40.55	10.7505	0.547322	0.881109	1.26609	0.00391615	0.54571	0.0040136	540000	91.1172	29.6469	0.00382131
西藏	26	2016	5.95588	0.0264706	0.0573462	0.00328859	3.84332	46.68	10.8065	0.564017	0.947974	1.21659	0.00302901	0.442776	0.0012183	540000	91.1172	29.6469	0.00439625
西藏	26	2017	5.851	0.0716332	0.0483417	0.00233692	3.86304	47.61	10.919	0.580686	0.950985	1.15705	0.00504774	0.43216	0.0006303	540000	91.1172	29.6469	0.00471425
西藏	26	2018	5.78249	0.0819209	0.0346941	0.00120368	3.8906	48.94	11.0205	0.59654	0.97157	0.950404	0.00412041	0.309065	0.0005654	540000	91.1172	29.6469	0.00488373
西藏	26	2019	5.77562	0.182825	0.0310947	0.00096688	3.92277	50.54	11.0899	0.61283	1.02064	1.17235	0.00332762	0.285587	0.000852795	540000	91.1172	29.6469	0.00563324
西藏	26	2020	5.68852	0.169399	0.029421	0.000865595	3.83298	46.2	11.0954	0.626648	1.11606	0.925642	0.00406618	0.112573	0.0013203	540000	91.1172	29.6469	0.00609762
西藏	26	2021	5.68579	0.163934	0.0317088	0.00100545	4.196	66.42	11.2407	0.636318	0.976739	1.08257	0.00411443	0.192286	5.27e-06	540000	91.1172	29.6469	0.00632894
西藏	26	2022	5.72527	0.17033	0.0287453	0.000826292	4.21612	67.77	11.325	0.642671	0.895256	1.15414	0.00320481	0.217574	0.00148153	540000	91.1172	29.6469	0.00780858
陕西	27	2011	0.83506	0.30093	0.107228	0.0114979	3.94662	51.76	9.84404	0.372461	0.875069	1.36441	0.00989829	0.777027	0.0043027	610000	108.954	34.2655	0.0124922
陕西	27	2012	0.969105	0.437814	0.107899	0.0116421	4.03566	56.58	9.95898	0.387824	0.926026	1.48451	0.0105121	0.660559	0.00417	610000	108.954	34.2655	0.0131053
陕西	27	2013	1.0276	0.498423	0.124763	0.0155659	4.06234	58.11	10.071	0.405022	1.00312	1.62563	0.0103736	0.783741	0.0058344	610000	108.954	34.2655	0.0143213
陕西	27	2014	0.996864	0.470604	0.137716	0.0189656	4.06113	58.04	10.1552	0.422813	1.06237	1.63737	0.0113211	0.965922	0.0043823	610000	108.954	34.2655	0.0147391
陕西	27	2015	0.885855	0.361934	0.14651	0.0214653	4.02034	55.72	10.1638	0.442434	1.32424	1.56424	0.0130894	1.06128	0.0039406	610000	108.954	34.2655	0.0160807
陕西	27	2016	0.957925	0.437532	0.154632	0.023911	4.08025	59.16	10.2182	0.460718	1.45909	1.59659	0.0141273	1.04442	0.002697	610000	108.954	34.2655	0.0174788
陕西	27	2017	1.42213	0.905482	0.137512	0.0189096	4.06714	58.39	10.2786	0.481213	1.57458	1.59896	0.0164157	1.26408	0.0020925	610000	108.954	34.2655	0.0185334
陕西	27	2018	1.29331	0.779954	0.133409	0.0177979	4.18373	65.61	10.379	0.496915	1.59919	1.50356	0.016449	1.47332	0.0018461	610000	108.954	34.2655	0.0189273
陕西	27	2019	1.44371	0.931795	0.144514	0.0208843	4.10099	60.4	10.4547	0.507003	1.67571	1.59881	0.0124823	1.3649	0.0031143	610000	108.954	34.2655	0.0206728
陕西	27	2020	1.47585	0.965107	0.154103	0.0237478	3.96272	52.6	10.487	0.522405	1.75825	1.67215	0.00951888	1.4476	0.0022306	610000	108.954	34.2655	0.0223869
陕西	27	2021	1.53111	1.01998	0.150511	0.0226535	4.36666	78.78	10.6207	0.533301	1.56743	1.89299	0.0153232	1.57552	0.0005583	610000	108.954	34.2655	0.0219453
陕西	27	2022	1.25076	0.739636	0.140616	0.0197729	4.40318	81.71	10.7137	0.542135	1.45534	1.80554	0.0162373	1.49085	0.000139684	610000	108.954	34.2655	0.00300546
甘肃	28	2011	0.852273	0.0642633	0.0544444	0.0029642	3.84374	46.7	10.0955	0.462237	1.20158	0.970289	0.00738036	1.17038	0.0054097	620000	103.826	36.0594	0.000941813
甘肃	28	2012	0.874902	0.0858824	0.0544724	0.00296724	3.83838	46.45	10.1976	0.476409	1.18359	0.935916	0.0078609	1.04181	0.010013	620000	103.826	36.0594	0.000715159
甘肃	28	2013	0.87702	0.0835633	0.0643639	0.00414271	3.98824	53.96	10.3091	0.490764	1.21539	0.897636	0.00855552	1.05402	0.0080502	620000	103.826	36.0594	0.000734078
甘肃	28	2014	0.92019	0.124457	0.0742291	0.00550995	4.00442	54.84	10.3803	0.504316	1.28283	0.892896	0.00832582	0.814273	0.007423	620000	103.826	36.0594	0.000945396
甘肃	28	2015	0.944907	0.146254	0.0947002	0.00896813	3.96119	52.52	10.4598	0.513088	1.36765	0.879298	0.0100902	0.755397	0.0019948	620000	103.826	36.0594	0.00104837
甘肃	28	2016	0.951984	0.151984	0.141523	0.0200289	3.96443	52.69	10.5705	0.526569	1.34764	0.869644	0.0083269	0.657026	0.0054995	620000	103.826	36.0594	0.00111424
甘肃	28	2017	0.998414	0.198652	0.168425	0.0283669	3.9547	52.18	10.6504	0.541424	1.28223	0.844398	0.00781676	0.444157	0.0037098	620000	103.826	36.0594	0.000400871
甘肃	28	2018	1.02107	0.218688	0.17688	0.0312866	4.0198	55.69	10.7548	0.559439	1.2674	0.871664	0.00682355	0.490993	0.0029818	620000	103.826	36.0594	0.000411624
甘肃	28	2019	1.04623	0.24153	0.20259	0.0410428	4.05664	57.78	10.8193	0.571574	1.2872	0.871087	0.00743749	0.436786	0.0021021	620000	103.826	36.0594	0.000649234
甘肃	28	2020	1.05438	0.246701	0.167933	0.0282015	3.83081	46.1	10.8365	0.600449	1.33712	0.89398	0.00770284	0.424756	0.001494	620000	103.826	36.0594	0.00068172
甘肃	28	2021	1.12691	0.315261	0.167218	0.0279619	4.3386	76.6	10.9514	0.609428	1.22129	0.951182	0.00866695	0.480132	0.001897	620000	103.826	36.0594	0.000684678
甘肃	28	2022	1.07143	0.260032	0.170684	0.0291329	4.35594	77.94	11.0141	0.615126	1.03689	1.00737	0.0112023	0.530192	0.00327156	620000	103.826	36.0594	0.000749433
青海	29	2011	3.55458	0.0140845	0.0306641	0.000940287	3.74171	42.17	10.3143	0.501999	0.90998	0.472876	0.00388643	0.435402	0.0067063	630000	101.78	36.6209	0.0028865
青海	29	2012	3.57443	0.0507881	0.028502	0.000812362	3.73218	41.77	10.3923	0.511492	0.956675	0.527517	0.00619473	0.47802	0.0047288	630000	101.78	36.6209	0.00303636
青海	29	2013	3.61996	0.0945709	0.0308018	0.000948751	3.72954	41.66	10.467	0.5284	0.998112	0.550199	0.00683197	0.50706	0.0060669	630000	101.78	36.6209	0.00117373
青海	29	2014	3.5816	0.0850694	0.0344863	0.00118931	3.75607	42.78	10.5137	0.548192	1.02667	0.455072	0.00771098	0.571123	0.0147687	630000	101.78	36.6209	0.000585059
青海	29	2015	3.62912	0.136915	0.0373576	0.00139559	3.71455	41.04	10.5421	0.569796	1.0976	0.365605	0.00740516	0.599138	0.0095552	630000	101.78	36.6209	0.000612185
青海	29	2016	3.66151	0.197595	0.0351767	0.0012374	3.78601	44.08	10.6051	0.587409	1.15343	0.478517	0.00714848	0.449802	0.0161113	630000	101.78	36.6209	0.000160744
青海	29	2017	3.66382	0.221843	0.0337397	0.00113836	3.80644	44.99	10.7302	0.609505	1.09794	0.416649	0.00780168	0.179607	0.0022373	630000	101.78	36.6209	0.00018786
青海	29	2018	3.73935	0.301533	0.0392313	0.00153909	3.96916	52.94	10.812	0.621501	1.17106	0.37572	0.00776968	0.175109	0.0029734	630000	101.78	36.6209	4.03436e-05
青海	29	2019	3.69831	0.276271	0.0391874	0.00153566	3.98416	53.74	10.8693	0.636296	1.18543	0.36409	0.00556429	0.127789	0.0047333	630000	101.78	36.6209	0.000596923
青海	29	2020	3.79258	0.386172	0.0348578	0.00121507	3.87536	48.2	10.9155	0.648981	1.22077	0.336448	0.00546346	0.0762682	0.0003657	630000	101.78	36.6209	0.000218084
青海	29	2021	3.83333	0.430976	0.0317507	0.0010081	4.27333	71.76	11.0582	0.660414	1.012	0.355263	0.00657313	0.0933867	0.0012065	630000	101.78	36.6209	2.39215e-05
青海	29	2022	3.71261	0.314286	0.0279708	0.000782367	4.29797	73.55	11.1531	0.697913	0.903593	0.359286	0.00478457	0.120268	0.000161634	630000	101.78	36.6209	0.000226557
宁夏	30	2011	3.15895	0.0555556	0.0276449	0.000764243	3.73433	41.86	10.2963	0.437299	0.773065	1.84129	0.0111487	0.764219	0.0051564	640000	106.259	38.4713	0.00675325
宁夏	30	2012	3.14416	0.091047	0.0267482	0.000715465	3.72858	41.62	10.4074	0.442202	0.866502	1.76552	0.0111181	0.656639	0.0086234	640000	106.259	38.4713	0.00646357
宁夏	30	2013	3.25526	0.232733	0.0285894	0.000817354	3.75584	42.77	10.5183	0.4494	1.03055	1.78488	0.0115883	0.856114	0.0195541	640000	106.259	38.4713	0.00394152
宁夏	30	2014	3.13274	0.162242	0.0316107	0.000999234	3.80533	44.94	10.6014	0.467901	1.05202	1.7907	0.0116548	1.34959	0.0309838	640000	106.259	38.4713	0.00229529
宁夏	30	2015	3.12865	0.182749	0.0341188	0.0011641	3.82864	46	10.5846	0.487799	1.29166	1.64186	0.0151516	0.902907	0.0119261	640000	106.259	38.4713	0.00450074
宁夏	30	2016	3.1223	0.221583	0.0285116	0.000812914	3.91462	50.13	10.5971	0.504201	1.36723	1.5525	0.0145551	0.776731	0.0261618	640000	106.259	38.4713	0.006057
宁夏	30	2017	3.13475	0.273759	0.0355725	0.0012654	3.92395	50.6	10.7249	0.519	1.34561	1.70967	0.0186119	1.06321	0.0075762	640000	106.259	38.4713	0.00656977
宁夏	30	2018	3.30845	0.466197	0.0372114	0.00138469	4.02589	56.03	10.8442	0.540099	1.38714	1.79031	0.0239736	0.711955	0.0066405	640000	106.259	38.4713	0.00404241
宁夏	30	2019	3.2357	0.419805	0.036998	0.00136885	4.06062	58.01	10.8882	0.5551	1.46955	1.79446	0.0217341	0.642206	0.0048986	640000	106.259	38.4713	0.0046235
宁夏	30	2020	3.36477	0.563107	0.0348364	0.00121357	3.86703	47.8	10.8894	0.565194	1.46924	1.84405	0.0188535	0.31076	0.0046275	640000	106.259	38.4713	0.00474213
宁夏	30	2021	3.40414	0.616552	0.0349958	0.0012247	4.24305	69.62	11.0507	0.572422	1.21612	1.88633	0.0203097	0.466827	0.003709	640000	106.259	38.4713	0.00411986
宁夏	30	2022	3.15385	0.376374	0.0364647	0.00132968	4.27999	72.24	11.1353	0.579049	1.09488	1.87895	0.0160972	0.51223	0.00196757	640000	106.259	38.4713	0.00455078
新疆	31	2011	0.951461	0.0476404	0.0583415	0.00340373	4.06062	58.01	9.90763	0.228093	1.77008	0.981666	0.0115693	2.25639	0.0039088	650000	87.6277	43.793	0.00331096
新疆	31	2012	0.936973	0.0439414	0.0518366	0.00268703	4.06182	58.08	10.0328	0.228708	1.80772	1.01662	0.0121357	2.14369	0.0027532	650000	87.6277	43.793	0.00347442
新疆	31	2013	0.942232	0.0612691	0.0548152	0.00300471	4.04743	57.25	10.1739	0.239297	1.75866	1.04207	0.0129926	2.03385	0.0074554	650000	87.6277	43.793	0.00354963
新疆	31	2014	0.945376	0.0791398	0.0604107	0.00364945	4.04533	57.13	10.2845	0.262309	1.74418	1.07785	0.0121587	1.8348	0.0098574	650000	87.6277	43.793	0.00276489
新疆	31	2015	0.952621	0.107757	0.0636574	0.00405227	4.03654	56.63	10.3687	0.288707	1.77754	1.15663	0.0109439	1.31632	0.0057116	650000	87.6277	43.793	0.00302824
新疆	31	2016	0.962109	0.131796	0.0603581	0.0036431	3.90661	49.73	10.4635	0.31569	1.72145	1.18059	0.0108693	1.21646	0.0054477	650000	87.6277	43.793	0.00276401
新疆	31	2017	0.943952	0.130645	0.0560389	0.00314036	3.8737	48.12	10.5754	0.333801	1.621	1.1755	0.00923178	1.24441	0.0041265	650000	87.6277	43.793	0.0011866
新疆	31	2018	0.955556	0.154762	0.0605383	0.00366489	3.93124	50.97	10.6931	0.337987	1.43693	1.23149	0.00842901	1.0332	0.0039525	650000	87.6277	43.793	0.00106038
新疆	31	2019	1.00117	0.212192	0.0603106	0.00363737	3.92986	50.9	10.7683	0.345105	1.45371	1.28189	0.00767756	1.20279	0.0039041	650000	87.6277	43.793	0.00167933
新疆	31	2020	0.990734	0.210811	0.0582886	0.00339756	3.79773	44.6	10.8644	0.356529	1.45125	1.34362	0.00745505	1.06826	0.0017575	650000	87.6277	43.793	0.00107981
新疆	31	2021	0.991503	0.210892	0.0595316	0.00354401	4.33113	76.03	10.9478	0.36612	1.53017	1.41981	0.00797112	0.961104	0.0021925	650000	87.6277	43.793	0.000937373
新疆	31	2022	0.933514	0.151913	0.0623882	0.00389229	4.35002	77.48	10.9757	0.393298	1.42644	1.44489	0.00783129	1.39079	0.00127623	650000	87.6277	43.793	0.00174017
